# Supplementary material for: Performance of the FebriDx Rapid Point-of-Care Test for Differentiating Bacterial and Viral Respiratory Tract Infections in Patients with a Suspected Respiratory Tract Infection in the Emergency Department
Source: J Clin Med. 2023 Dec 27;13(1):163. doi: 10.3390/jcm13010163 (PMC10779507; doi:10.3390/jcm13010163)
Supplement: Supplementary file 1 [file jcm-13-00163-s001.zip]

Archive with 1 entries (1 files):
- jcm-2733063-supplementary.pdf
